# Supplementary material for: Wnt Modulation Enhances Otic Differentiation by Facilitating the Enucleation Process but Develops Unnecessary Cardiac Structures
Source: Int J Mol Sci. 2021 Sep 24;22(19):10306. doi: 10.3390/ijms221910306 (PMC8508801; doi:10.3390/ijms221910306)
Supplement: Supplementary file 1 [file ijms-22-10306-s001.zip]

Archive with 2 entries (2 files):
- KakaoTalk_Video_2021-03-03-13-21-05.mp4
- Supplementary Table S1 ijms.pdf
